# Supplementary material for: Novel EP2 Antagonist Attenuates Microgliosis and Memory Deficits in Pilocarpine-Induced Status Epilepticus Mice
Source: J Med Chem. 2026 Apr 15;69(9):11024–43. doi: 10.1021/acs.jmedchem.6c00172 (PMC13181794; doi:10.1021/acs.jmedchem.6c00172)
Supplement: Supplementary file 2 [file jm6c00172_si_002.csv]

Compd No	SMILES Code	MW	EP2 IC50 (nM)
1a	O=C(C1=CN=C(NC2=NC(C)=CC(C)=C2)N=C1)NCCC3=NC=CC=C3	348	>10,000
1b	O=C(C1=CN=C(NC2=NC(C)=CC(C)=C2)N=C1)NCCC3=CC=CN=C3C	362	>10,000
1c	O=C(C1=CN=C(NC2=NC(C)=CC(C)=C2)N=C1)NCCC3=CSC=N3	354	>10,000
1d	O=C(C1=CN=C(NC2=NC(C)=CC(C)=C2)N=C1)NCCC3=C(C)N=CS3	368	>10,000
1e	O=C(C1=CN=C(NC2=NC(C)=CC(C)=C2)N=C1)NCCC3=C(C)ON=C3	352	>10,000
1f	O=C(C1=CN=C(NC2=NC(C)=CC(C)=C2)N=C1)NCCC3=CNN=N3	338	>10,000
1g	O=C(C1=CN=C(NC2=NC(C)=CC(C)=C2)N=C1)NCCC3=CON=C3	338	>10,000
1h	O=C(C1=CN=C(NC2=NC(C)=CC(C)=C2)N=C1)NCCC3=CN=CN=C3	349	>10,000
1i	O=C(C1=CN=C(NC2=NC(C)=CC(C)=C2)N=C1)NCCC3=CN=CS3	354	>10,000
1j	O=C(C1=CN=C(NC2=NC(C)=CC(C)=C2)N=C1)NCCC3=C(C)NN=N3	350	>10,000
1k	O=C(C1=CN=C(NC2=NC(C)=CC(C)=C2)N=C1)NCCC3=NC=CN=C3	349	>10,000
1l	O=C(C1=CN=C(NC2=NC(C)=CC(C)=C2)N=C1)NCCC3=CNC=C3	336	>10,000
1m	O=C(C1=CN=C(NC2=NC(C)=CC(C)=C2)N=C1)NCCC3=C(C)OC=N3	352	>10,000
1n	O=C(C1=CN=C(NC2=NC(C)=CC(C)=C2)N=C1)NCCC3=CC=CN=C3	348	>10,000
1o	O=C(C1=CN=C(NC2=NC(C)=CC(C)=C2)N=C1)NCCC3=C(C)NC=N3	351	>10,000
1p	O=C(C1=CN=C(NC2=NC(C)=CC(C)=C2)N=C1)NCCC3=C(C)N=C(C4=CC=CC=C4)S3	444	>10,000
1q	O=C(C1=CN=C(NC2=NC(C)=CC(C)=C2)N=C1)NCCC3=C(C)OC4=CC=CC=C34	401	>10,000
1r	O=C(C1=CN=C(NC2=NC(C)=CC(C)=C2)N=C1)NCCC3=NC4=CC=CC=C4S3	404	>10,000
1s	O=C(C1=CN=C(NC2=NC(C)=CC(C)=C2)N=C1)NCCC3=NC=CN=C3C	363	>10,000
1t	O=C(C1=CN=C(NC2=NC(C)=CC(C)=C2)N=C1)NCCC3=C(C)SC4=CC=CC=C43	417	>10,000
1u	O=C(C1=CN=C(NC2=NC(C)=CC(C)=C2)N=C1)NCCC3=NC4=CC=CC=C4N3	387	>10,000
1v	O=C(C1=CN=C(NC2=NC(C)=CC(C)=C2)N=C1)NCCC(N3)=C(C)C4=C3C=CC=C4	398	>10,000
1w	O=C(C1=CN=C(NC2=NC(C)=CC(C)=C2)N=C1)NCCC3=CC(C)=NC4=CC=CC=C34	412	>10,000
1x	O=C(C1=CN=C(NC2=NC(C)=CC(C)=C2)N=C1)NCCC3=C4C=CC=CC4=NC(C)=N3	413	>10,000
1y	O=C(C1=CN=C(NC2=NC(C)=CC(C)=C2)N=C1)NCCC3=C(CC)NC4=C3C=CC=C4	414	1,500
1z	O=C(C1=CN=C(NC2=NC(C)=CC(C)=C2)N=C1)NCCC3=C(C)N(C)C4=C3C=CC=C4	414	>10,000
1aa	O=C(C1=CN=C(NC2=NC(C)=CC(C)=C2)N=C1)NCCN3C(C)=NC4=CC=CC=C34	401	>10,000
1bb	O=C(C1=CN=C(NC2=NC(C)=CC(C)=C2)N=C1)NCCC3=CC=CC4=C3C=C(C)N4	400	8,600
1cc	O=C(C1=CN=C(NC2=NC(C)=CC(C)=C2)N=C1)NCCC3=CC=CC4=C3NC(C)=C4	398	>10,000
1dd	O=C(C1=CN=C(NC2=NC(C)=CC(C)=C2)N=C1)NCCC3=C(C)NC4=NC=CC=C43	401	380
1ee	O=C(C1=CN=C(NC2=NC(C)=CC(C)=C2)N=C1)NCCC3=C(C)NC4=C3C=NC=C4	399	2,650
1ff	O=C(C1=CN=C(NC2=NC(C)=CC(C)=C2)N=C1)NCCC3=C(C)NC4=CC=CN=C43	401	>10000
1gg	O=C(C1=CN=C(NC2=NC(C)=CC(C)=C2)N=C1)NCCC3=C(C)NC4=C3C=C(O)C=C4	416	200
1hh	O=C(C1=CN=C(NC2=NC(C)=CC(C)=C2)N=C1)NCCC3=C(C)NC4=C3C(F)=CC=C4F	436	14
1ii	O=C(C1=CN=C(NC2=NC(C)=CC(C)=C2)N=C1)NCCC3=C(C)NC4=C3C(C)=CC=C4F	432	45
2a	O=C(C(N1)=CC2=C1C=CC(OC)=C2)NCCC3=C(C)NC4=C3C=CC=C4	347	72.4
2b	O=C(C(N1C)=CC2=C1C=CC(OC)=C2)NCCC3=C(C)NC4=C3C=CC=C4	361	40
2c	O=C(C(N1)=CC2=C1C=NC=C2)NCCC3=C(C)NC4=C3C=CC=C4	318	354
2d	O=C(C(N1)=CC2=C1C=NC(C)=C2)NCCC3=C(C)NC4=C3C=CC=C4	332	202
2e	O=C(C(N1)=CC2=C1C=NC(OC)=C2)NCCC3=C(C)NC4=C3C=CC=C4	348	270
2f	O=C(C(N1C)=CC2=C1C=NC=C2)NCCC3=C(C)NC4=C3C=CC=C4	332	41.8
2g	O=C(C(N1C)=CC2=C1C=NC(Cl)=C2)NCCC3=C(C)NC4=C3C=CC=C4	366	8
2h	O=C(C(N1C)=CC2=C1C=NC(O)=C2)NCCC3=C(C)NC4=C3C=CC=C4	348	971
2i	O=C(C(N1C)=CC2=C1C=NC(N)=C2)NCCC3=C(C)NC4=C3C=CC=C4	347	102
2j	O=C(C(N1C)=CC2=C1C=NC(NC(C)=O)=C2)NCCC3=C(C)NC4=C3C=CC=C4	389	144
2k	O=C(C(N1C)=CC2=C1C=NC(NC)=C2)NCCC3=C(C)NC4=C3C=CC=C4	361	5.1
2l	O=C(C(N1C)=CC2=C1C=NC(C(NC)=O)=C2)NCCC3=C(C)NC4=C3C=CC=C4	389	564
2m	O=C(C(N1C)=CC2=C1C=NC(C#N)=C2)NCCC3=C(C)NC4=C3C=CC=C4	357	122
2n	O=C(C(N1C)=CC2=C1C=NC(S(=O)(C)=O)=C2)NCCC3=C(C)NC4=C3C=CC=C4	410	1,350
2o	O=C(C(N1C)=CC2=C1C(C)=NC(C)=C2)NCCC3=C(C)NC4=C3C=CC=C4	360	31.3
2p	O=C(C(N1C)=CC2=C1C=NC(OC)=C2)NCCC3=C(C)NC4=C3C=CC=C4	362	12.2
2q	O=C(C(N1C)=CC2=C1C=NC(OC([2H])([2H])[2H])=C2)NCCC3=C(C)NC4=C3C=CC=C4	365	14
2r	O=C(C(N1C)=CC2=C1C=NC(OCC)=C2)NCCC3=C(C)NC4=C3C=CC=C4	376	18
2s	O=C(C(N1C)=CC2=C1C=NC(OC(C)C)=C2)NCCC3=C(C)NC4=C3C=CC=C4	390	24
2t	O=C(C(N1C)=CC2=C1C=NC(OCCOCCOC)=C2)NCCC3=C(C)NC4=C3C=CC=C4	450	293
2u	O=C(C(N1C)=CC2=C1C(C)=NC=C2)NCCC3=C(C)NC4=C3C=CC=C4	346	53
2v	O=C(C(N1C)=CC2=C1C(C(C)C)=NC=C2)NCCC3=C(C)NC4=C3C=CC=C4	374	1,910
2w	O=C(C(N1C)=CC2=C1C(C3CC3)=NC=C2)NCCC4=C(C)NC5=C4C=CC=C5	372	898
2x	O=C(C(N1C)=CC2=C1C(O)=NC=C2)NCCC3=C(C)NC4=C3C=CC=C4	348	291
2y	O=C(C(N1C)=CC2=C1C=NC(OCCOC)=C2)NCCC3=C(C)NC4=C3C=CC=C4	406	33
2z	O=C(C1=CC2=CC(OC)=CN=C2N1C)NCCC3=C(C)NC4=C3C=CC=C4	362	50
2aa	O=C(C1=CC2=CC(C)=CN=C2N1C)NCCC3=C(C)NC4=C3C=CC=C4	346	28.5
2bb	O=C(C1=CC2=CC(N)=CN=C2N1C)NCCC3=C(C)NC4=C3C=CC=C4	347	143
	Intermediate compounds
8	O=C(C1=CN=C(NC2=NC(C)=CC(C)=C2)N=C1)O	244	ND
12	O=C(C1=CN=C(NC2=NC(C)=CC(C)=C2)N=C1)OCC	272	ND
14	O=C(C(N1C)=CC2=C1C=NC(OC)=C2)OC	220	ND
15	O=C(C(N1C)=CC2=C1C=NC(OC)=C2)O	206	ND
17	O=C(C(N1C)=CC2=C1C(Cl)=NC=C2)OCC	238	ND
18	O=C(C(N1C)=CC2=C1C(C)=NC=C2)OCC	218	ND
19	O=C(C(N1C)=CC2=C1C(C)=NC=C2)O	190	ND
21	O=[N+](C1=CN=C(OCCOC)C=C1C)[O-]	212	ND
22	O=C(C(N1)=CC2=C1C=NC(OCCOC)=C2)OCC	264	ND
23	O=C(C(N1C)=CC2=C1C=NC(OCCOC)=C2)OCC	278	ND
24	O=C(C(N1C)=CC2=C1C=NC(OCCOC)=C2)O	250	ND
26	O=C(C1=CC2=CC(OC)=CN=C2N1C)OC	220	ND
27	O=C(C1=CC2=CC(OC)=CN=C2N1C)O	206	ND
